# Supplementary material for: Intelligent Warehouse in Industry 4.0—Systematic Literature Review
Source: Sensors (Basel). 2023 Apr 19;23(8):4105. doi: 10.3390/s23084105 (PMC10146052; doi:10.3390/s23084105)
Supplement: Supplementary file 1 [file sensors-23-04105-s001.zip]

Archive with 1 entries (1 files):
- sensors-2305778-supplementary.pdf
